# Supplementary material for: Psychosocial Distress in Parents with Children Awaiting Surgery during the COVID-19 Pandemic
Source: Children (Basel). 2022 Jan 9;9(1):87. doi: 10.3390/children9010087 (PMC8774209; doi:10.3390/children9010087)
Supplement: Supplementary file 1 [file children-09-00087-s001.zip]

Archive with 1 entries (1 files):
- children-1450645-supplementary.pdf
